# Supplementary material for: Control of 3′ splice site selection by the yeast splicing factor Fyv6
Source: eLife. 2024 Dec 17;13:RP100449. doi: 10.7554/eLife.100449 (PMC11651659; doi:10.7554/eLife.100449)
Supplement: Figure 2—figure supplement 1—source data 2. [file elife-100449-fig2-figsupp1-data2.zip]

Archive with 4 entries (3 files):
- Figure 2-figure supplement 1-source data 2/
- __MACOSX/._Figure 2-figure supplement 1-source data 2
- Figure 2-figure supplement 1-source data 2/Figure2-FigureSupplement1-raw1.gel
- Figure 2-figure supplement 1-source data 2/Figure2-FigureSupplement1-raw2.gel
