# Supplementary material for: Control of 3′ splice site selection by the yeast splicing factor Fyv6
Source: eLife. 2024 Dec 17;13:RP100449. doi: 10.7554/eLife.100449 (PMC11651659; doi:10.7554/eLife.100449)
Supplement: Figure 5—source data 1. [file elife-100449-fig5-data1.zip]

Archive with 4 entries (3 files):
- Figure 5-source data 1/
- __MACOSX/._Figure 5-source data 1
- Figure 5-source data 1/Figure5F+H-labeled.tif
- Figure 5-source data 1/Figure5c-labeled.tif
